# Supplementary material for: Organic Compounds as Corrosion Inhibitors for Carbon Steel in HCl Solution: A Comprehensive Review
Source: Materials (Basel). 2022 Mar 9;15(6):2023. doi: 10.3390/ma15062023 (PMC8954067; doi:10.3390/ma15062023)
Supplement: Supplementary file 1 [file materials-15-02023-s001.zip]

Archive with 1 entries (1 files):
- materials-1593731-supplementary.pdf
